# Supplementary material for: Budget Impact Analysis of Adopting a One-Step Nucleic Acid Amplification Testing (NAAT) Alone Diagnostic Pathway for Clostridioides difficile in Japan Compared to a Two-Step Algorithm with Glutamate Dehydrogenase/Toxin Followed by NAAT
Source: Diagnostics (Basel). 2023 Apr 18;13(8):1463. doi: 10.3390/diagnostics13081463 (PMC10137341; doi:10.3390/diagnostics13081463)
Supplement: Supplementary file 1 [file diagnostics-13-01463-s001.zip]

Archive with 1 entries (1 files):
- diagnostics-2241345-supplementary.pdf
